# Supplementary material for: Splenic Nerve Neuromodulation Reduces Inflammation and Promotes Resolution in Chronically Implanted Pigs
Source: Front Immunol. 2021 Mar 29;12:649786. doi: 10.3389/fimmu.2021.649786 (PMC8043071; doi:10.3389/fimmu.2021.649786)
Supplement: Supplementary file 3 [file Table_2.xlsx]

## Sheet: Hematology
			WBC	Neutrophils	Neutrophils	Lymphocytes	Lymphocytes	Monocytes	Monocytes	Eosinophils	Eosinophils	Basophils	Basophils	RBC	HGB	HCT	MCV	MCH	MCHC	RDW	PLT
	Time (h)	Individual Animal ID	10e9/l	10e9/l	%	10e9/l	%	10e9/l	%	10e9/l	%	10e9/l	%	10e12/l	g/dL	%	fL	pg	g/dL	%	10e9/l
	0	SpNS #1	15.64	7.21	46.1	7.05	45.1	0.45	2.9	0.74	4.7	0.06	0.4	6.17	11.5	37	60	18.6	31.1	15.9	347
		SpNS #2	12.66	5.98	47.2	6.04	47.7	0.25	2	0.3	2.4	0.04	0.3	6.27	11.3	35.8	57	18	31.6	16.4	398
		SpNS #3	13.55	3.89	28.7	8.21	60.6	0.79	5.8	0.54	4	0.05	0.4	6.13	11	35.2	57.4	18	31.4	15.9	350
		SpNS #4	12.71	5.59	44	5.69	44.8	0.47	3.7	0.69	5.4	0.03	0.2	7.15	13.1	39.8	55.6	18.3	32.9	16.5	296
		SpNS #5	12.71	4.92	38.7	6.94	54.6	0.42	3.3	0.32	2.5	0.04	0.3	6.98	12.7	38.5	55.2	18.3	33.1	16.4	365
		SpNS #6	15.44	6.33	41	8.08	52.3	0.69	4.5	0.22	1.4	0.06	0.4	6.61	12	36	54.5	18.2	33.3	16.6	323
		MEAN	13.785	5.65333	40.95	7.00167	50.85	0.511667	3.7	0.468333	3.4	0.0466667	0.333333	6.55167	11.9333	37.05	56.6167	18.2333	32.2333	16.2833	346.5
		SEM	0.571902	0.470423	2.76896	0.419296	2.522	0.079934	0.539753	0.0894582	0.628755	0.00494413	0.0333333	0.177734	0.33731	0.724684	0.810932	0.0918937	0.396372	0.124944	14.2706
		Sham #1	18.78	6.2	33	10.8	57.5	0.81	4.3	0.81	4.3	0.09	0.5	5.63	10.8	33.7	59.9	19.2	32	15.2	302
		Sham #2	9.69	3.46	35.7	5.36	55.3	0.31	3.2	0.45	4.6	0.05	0.5	6.74	12.9	37.9	56.3	19.1	33.9	16.1	306
		Sham #3	13.18	5.02	38.1	7.14	54.2	0.37	2.8	0.49	3.7	0.05	0.4	7.31	13.3	40.8	55.8	18.3	32.7	16.1	300
		Sham #4	10.86	3.69	34	6.37	58.7	0.46	4.2	0.24	2.2	0.02	0.2	6.97	13.3	39.2	56.3	19.1	34	15.9	380
		Sham #5	12.31	4.64	37.7	6.7	54.4	0.6	4.9	0.21	1.7	0.05	0.4	6.96	12.9	38.9	55.9	18.6	33.3	16.8	429
		MEAN	12.964	4.602	35.7	7.274	56.02	0.51	3.88	0.44	3.3	0.052	0.4	6.722	12.64	38.1	56.84	18.86	33.18	16.02	343.4
		SEM	1.57236	0.493238	0.998499	0.928997	0.889607	0.0894986	0.383927	0.107796	0.575326	0.0111355	0.0547723	0.287809	0.468615	1.19457	0.771751	0.174929	0.376032	0.255734	26.1373
	0.5	SpNS #1	14.45	7.5	51.9	5.97	41.3	0.25	1.7	0.55	3.8	0.09	0.6	5.7	10.8	34.3	60.2	19	31.5	15.8	341
		SpNS #2	12.46	6.23	50	5.64	45.3	0.2	1.6	0.32	2.6	0.11	0.9	6.35	11.5	36	56.7	18.1	31.8	16.3	361
		SpNS #3	12.66	3.11	24.6	8.56	67.6	0.44	3.5	0.43	3.4	0.06	0.5	5.9	10.8	33.9	57.3	18.4	32	15.9	319
		SpNS #4	11.16	5.1	45.7	5.17	46.3	0.18	1.6	0.52	4.7	0.02	0.2	6.32	11.6	35.2	55.7	18.3	33	16.5	289
		SpNS #5	10.72	5.03	46.9	5.03	46.9	0.25	2.3	0.33	3.1	0.02	0.2	6.14	11.4	33.7	54.9	18.6	33.9	16.2	350
		SpNS #6	12.92	5.52	42.7	6.77	52.4	0.34	2.6	0.18	1.4	0.04	0.3	6.26	11.5	34	54.4	18.3	33.7	16.9	315
		MEAN	12.395	5.415	43.6333	6.19	49.9667	0.276667	2.21667	0.388333	3.16667	0.0566667	0.45	6.11167	11.2667	34.5167	56.5333	18.45	32.65	16.2667	329.167
		SEM	0.544792	0.59394	4.02887	0.538213	3.81485	0.0397213	0.307047	0.0567695	0.456557	0.0152023	0.111803	0.106032	0.149815	0.366439	0.85583	0.128452	0.418529	0.164655	10.8087
		Sham #1	12.98	4.92	37.9	6.93	53.4	0.36	2.8	0.7	5.4	0.04	0.3	5.24	10.1	31.5	60.1	19.2	31.9	15.1	320
		Sham #2	9.6	4.08	42.5	4.79	49.9	0.15	1.6	0.45	4.7	0.03	0.3	6.18	11.8	34.7	56.2	19.1	34	16	286
		Sham #3	10.47	4.52	43.2	5.35	51.1	0.09	0.9	0.36	3.4	0.03	0.3	6.75	12.5	37.3	55.3	18.5	33.5	16	274
		Sham #4	8.9	3.36	37.7	4.99	56.1	0.26	2.9	0.2	2.2	0.03	0.3	5.97	11.5	33.5	56.1	19.2	34.3	15.7	395
		Sham #5	10.97	4.89	44.6	5.58	50.9	0.19	1.7	0.2	1.8	0.03	0.3	6.06	11.3	33.6	55.5	18.7	33.7	16.5	393
		MEAN	10.584	4.354	41.18	5.528	52.28	0.21	1.98	0.382	3.5	0.032	0.3	6.04	11.44	34.12	56.64	18.94	33.48	15.86	333.6
		SD	0.696668	0.291404	1.42106	0.376436	1.11373	0.0465833	0.381314	0.0928655	0.694262	0.002	0	0.241764	0.391918	0.94784	0.881816	0.143527	0.417612	0.229347	25.7888
	1	SpNS #1	10.32	5.46	52.9	4.21	40.8	0.07	0.7	0.46	4.5	0.07	0.7	5.32	10	31.9	59.9	18.8	31.4	15.8	361
		SpNS #2	8.32	3.34	40.2	4.58	55.1	0.11	1.3	0.24	2.9	0.02	0.3	6.43	11.5	36.7	57.1	17.9	31.3	16.4	353
		SpNS #3	9.79	1.79	18.3	7.36	75.2	0.2	2	0.34	3.5	0.04	0.4	6.25	11.1	36.1	57.8	17.8	30.8	15.9	339
		SpNS #4	7.69	2.8	36.4	4.34	56.5	0.05	0.7	0.4	5.2	0.02	0.2	6.43	11.7	36	56	18.1	32.4	16.4	261
		SpNS #5	8.03	2.85	35.5	4.79	59.7	0.09	1.1	0.23	2.9	0.02	0.2	6	11.1	33	55.1	18.6	33.7	16.2	342
		SpNS #6	10.97	3.96	36.1	6.6	60.2	0.1	0.9	0.16	1.5	0.04	0.4	6.47	11.6	35.3	54.5	18	33	16.6	319
		MEAN	9.18667	3.36667	36.5667	5.31333	57.9167	0.103333	1.11667	0.305	3.41667	0.035	0.366667	6.15	11.1667	34.8333	56.7333	18.2	32.1	16.2167	329.167
		SEM	0.552501	0.510187	4.52782	0.54224	4.50935	0.0212394	0.200693	0.0466011	0.534426	0.00806226	0.0760117	0.180795	0.255169	0.788106	0.806088	0.165328	0.45753	0.127584	14.8243
		Sham #1	9.22	3.21	34.8	5.32	57.7	0.09	1	0.53	5.8	0.04	0.4	5.62	10.8	34.2	60.9	19.2	31.5	15	274
		Sham #2	7.4	2.15	29	4.63	62.5	0.18	2.4	0.41	5.6	0.02	0.3	6.82	13	38.6	56.5	19	33.7	16	298
		Sham #3	7.43	2.09	28.1	4.85	65.3	0.05	0.7	0.33	4.4	0.03	0.4	6.85	12.5	38	55.5	18.3	33	16	259
		Sham #4	7.2	2.22	30.9	4.62	64.2	0.09	1.3	0.2	2.8	0.01	0.2	6.02	11.4	33.7	56	19	33.9	15.6	392
		Sham #5	9.01	3.25	36.1	5.38	59.7	0.15	1.7	0.15	1.7	0.03	0.3	5.85	11.1	32.4	55.4	18.9	34.1	16.4	401
		MEAN	8.052	2.584	31.78	4.96	61.88	0.112	1.42	0.324	4.06	0.026	0.32	6.232	11.76	35.38	56.86	18.88	33.24	15.8	324.8
		SEM	0.437029	0.264605	1.57842	0.164712	1.40869	0.0233238	0.295635	0.0691086	0.79599	0.00509902	0.0374166	0.254272	0.422611	1.23142	1.02888	0.152971	0.472864	0.236643	29.959
	1.5	SpNS #1	9.4	4.85	51.6	4.12	43.8	0.15	1.6	0.24	2.5	0.04	0.4	5.27	9.8	31.5	59.6	18.6	31.2	15.8	340
		SpNS #2	8.67	4.18	48.2	4.23	48.8	0.05	0.6	0.16	1.9	0.02	0.2	5.58	10	31.5	56.3	17.9	31.8	16.2	356
		SpNS #3	10.3	2.72	26.4	7.1	68.9	0.2	14.7	0.26	2.5	0.03	0.3	5.69	10.2	32.6	57.3	18	31.4	15.9	306
		SpNS #4	9.02	3.92	43.5	4.61	51.1	0.06	0.7	0.31	3.4	0.03	0.3	5.79	10.9	32.1	55.4	18.8	34	16.4	275
		SpNS #5	9.57	4.78	49.9	4.49	46.9	0.07	0.7	0.15	1.6	0.02	0.2	5.53	10.3	30.3	54.8	18.7	34.1	16.1	351
		SpNS #6	12.64	5.55	43.9	6.72	53.2	0.11	0.9	0.14	1.1	0.03	0.2	5.97	10.8	32.6	54.6	18.1	33.2	16.6	299
		MEAN	9.93333	4.33333	43.9167	5.21167	52.1167	0.106667	3.2	0.21	2.16667	0.0283333	0.266667	5.63833	10.3333	31.7667	56.3333	18.35	32.6167	16.1667	321.167
		SEM	0.586149	0.397657	3.7425	0.544031	3.61141	0.024037	2.30478	0.028519	0.33032	0.00307318	0.0333333	0.0977213	0.178263	0.35559	0.771002	0.160728	0.535672	0.122927	13.3052
		Sham #1	9.27	3.96	42.7	4.92	53.1	0.05	0.5	0.27	2.9	0.04	0.4	5.05	9.6	30.3	60.2	19	31.6	15.1	258
		Sham #2	6.89	2.76	40	3.81	55.3	0.06	0.8	0.21	3	0.01	0.2	5.84	11.3	32.8	56.2	19.4	34.5	15.9	265
		Sham #3	7.1	3.08	43.4	3.73	52.6	0.06	0.9	0.16	2.3	0.01	0.2	6.04	11.3	33.4	55.3	18.7	33.9	16	264
		Sham #4	9.65	4.95	51.3	4.43	45.9	0.06	0.6	0.14	1.4	0.02	0.2	5.61	10.7	31.3	55.8	19.1	34.3	15.7	362
		Sham #5	10.56	5.48	51.9	4.84	45.8	0.08	0.8	0.1	0.9	0.02	0.2	5.65	10.6	31.2	55.2	18.8	34	16.3	382
		MEAN	8.694	4.046	45.86	4.346	50.54	0.062	0.72	0.176	2.1	0.02	0.24	5.638	10.7	31.8	56.54	19	33.66	15.8	306.2
		SEM	0.725359	0.522873	2.41301	0.249732	1.96789	0.00489898	0.0734847	0.0294279	0.413521	0.00547723	0.04	0.165692	0.311448	0.566569	0.932523	0.122474	0.525928	0.2	27.0747
	2	SpNS #1	14.08	9.69	68.8	3.98	28.3	0.13	0.9	0.18	1.3	0.04	0.3	4.89	9.2	29.1	59.6	18.7	31.4	15.7	320
		SpNS #2	14.36	9.89	68.9	4.12	28.7	0.13	0.9	0.16	1.1	0.03	0.2	5.66	10.2	31.6	55.8	18	32.2	16.4	369
		SpNS #3	13.22	6.25	47.3	6.31	47.7	0.32	2.4	0.26	2	0.04	0.3	5.36	9.7	30.5	56.9	18.1	31.8	15.9	297
		SpNS #4	12.4	7.42	59.8	4.29	34.6	0.15	1.2	0.3	2.4	0.01	0.1	5.61	10.3	31	55.2	18.4	33.4	16.3	256
		SpNS #5	14.38	9.46	65.8	4.6	32	0.09	0.6	0.16	1.1	0.01	0.1	5.71	10.6	31.2	54.6	18.6	34.1	16.2	317
		SpNS #6	18.87	12.51	66.3	5.98	31.7	0.11	0.6	0.13	0.7	0.06	0.3	5.92	10.9	32.1	54.2	18.4	33.9	16.6	268
		MEAN	14.5517	9.20333	62.8167	4.88	33.8333	0.155	1.1	0.198333	1.43333	0.0316667	0.216667	5.525	10.15	30.9167	56.05	18.3667	32.8	16.1833	304.5
		SEM	0.919052	0.887144	3.38481	0.411056	2.93117	0.0340343	0.275681	0.0271314	0.260342	0.00792324	0.0401386	0.146759	0.25133	0.425376	0.809012	0.111555	0.46833	0.135195	16.6308
		Sham #1	14.65	9.43	64.4	4.85	33.1	0.04	0.3	0.21	1.4	0.03	0.2	4.99	9.7	30	60.2	19.4	32.3	15.4	273
		Sham #2	9.83	5.73	58.3	3.77	38.4	0.07	0.7	0.18	1.8	0.02	0.2	5.8	11.3	32.3	55.7	19.4	34.9	15.9	233
		Sham #3	8.62	4.99	57.9	3.39	39.3	0.06	0.7	0.14	1.6	0.01	0.1	5.96	11.1	32.8	55	18.6	33.8	16	241
		Sham #4	14	9.42	67.3	4.31	30.8	0.11	0.8	0.11	0.8	0.03	0.2	5.62	10.6	31.3	55.7	18.9	34	15.6	355
		Sham #5	17.97	12.85	71.5	4.74	26.4	0.16	0.9	0.13	0.7	0.02	0.1	5.54	10.4	30.7	55.3	18.8	33.9	16.5	398
		MEAN	13.014	8.484	63.88	4.212	33.6	0.088	0.68	0.154	1.26	0.022	0.16	5.582	10.62	31.42	56.38	19.02	33.78	15.88	300
		SEM	1.69788	1.42523	2.61656	0.279864	2.40271	0.0213073	0.10198	0.0180555	0.218174	0.00374166	0.0244949	0.164936	0.28178	0.511273	0.964054	0.162481	0.418808	0.188149	32.6558
	3	SpNS #1	17.97	13.57	75.5	3.7	20.6	0.34	1.9	0.18	1	0.05	0.3	5.05	9.4	29.9	59.2	18.6	31.5	15.9	339
		SpNS #2	18.41	13.6	73.9	4.27	23.2	0.31	1.7	0.13	0.7	0.04	0.2	6.15	11.1	34.4	56	18	32.1	16.2	376
		SpNS #3	16.56	9.77	59	5.96	36	0.48	2.9	0.22	1.3	0.05	0.3	5.66	10.3	32.3	57	18.1	31.8	15.9	308
		SpNS #4	16.4	11.41	69.6	4.02	24.5	0.31	1.9	0.31	1.9	0.02	0.1	6.01	11	33	54.9	18.3	33.4	16.2	293
		SpNS #5	18	13.72	76.2	3.91	21.7	0.11	0.6	0.11	0.6	0.02	0.1	5.57	10.4	30.4	54.5	18.7	34.3	16.3	310
		SpNS #6	22.74	16.8	73.9	5.32	23.4	0.3	1.3	0.14	0.6	0.05	0.2	5.88	10.8	31.7	53.9	18.3	34	16.6	278
		MEAN	18.3467	13.145	71.35	4.53	24.9	0.308333	1.71667	0.181667	1.01667	0.0383333	0.2	5.72	10.5	31.95	55.9167	18.3333	32.85	16.1833	317.333
		SEM	0.940729	0.974306	2.64156	0.36833	2.2894	0.0482643	0.310287	0.0302673	0.208833	0.00600925	0.0365148	0.160167	0.255604	0.680563	0.797252	0.111555	0.490408	0.107755	14.3659
		Sham #1	17.22	12.78	74.2	4	23.2	0.15	0.9	0.15	0.9	0.03	0.2	4.99	9.4	29.8	59.7	18.8	31.5	15.1	282
		Sham #2	11.48	7.82	68.1	3.38	29.4	0.07	0.6	0.14	1.2	0.01	0.1	5.74	10.9	31.9	55.5	18.9	34.1	15.9	245
		Sham #3	10.15	6.62	65.2	3.18	31.3	0.09	0.9	0.18	1.8	0.01	0.1	5.84	10.9	32.2	55.1	18.7	34	15.9	227
		Sham #4	15.84	11.2	70.7	4.23	26.7	0.14	0.9	0.16	1	0.03	0.2	5.65	10.8	31.5	55.7	19.1	34.2	15.9	357
		Sham #5	19.57	15.44	78.9	3.7	18.9	0.2	1	0.1	0.5	0.02	0.1	5.62	10.5	30.9	54.9	18.6	33.9	16.4	386
		MEAN	14.852	10.772	71.42	3.698	25.9	0.13	0.86	0.146	1.08	0.02	0.14	5.568	10.5	31.26	56.18	18.82	33.54	15.84	299.4
		SEM	1.76525	1.61181	2.3865	0.192832	2.21743	0.0230217	0.0678233	0.0132665	0.213073	0.00447214	0.0244949	0.149513	0.284605	0.424971	0.891291	0.0860233	0.512445	0.208806	31.0815
	4	SpNS #1	18.52	13.11	70.8	4.56	24.6	0.48	2.6	0.19	1	0.06	0.3	5.04	9.5	29.8	59	18.9	32	15.7	332
		SpNS #2	17.48	12.38	70.8	4.56	26.1	0.26	1.5	0.12	0.7	0.03	0.2	5.99	10.7	33.5	55.9	17.9	31.9	16.2	356
		SpNS #3	14.59	7.94	54.4	5.91	40.5	0.47	3.2	0.16	1.1	0.03	0.2	5.3	9.5	30.1	56.7	18	31.8	15.9	312
		SpNS #4	15.53	10.17	65.5	4.35	28	0.23	1.5	0.39	2.5	0.03	0.2	6	11	33.2	55.4	18.3	33.1	16.3	274
		SpNS #5	15.75	12.44	79	2.95	18.7	0.17	1.1	0.06	0.4	0.03	0.2	5.65	10.4	30.8	54.6	18.4	33.7	15.8	310
		SpNS #6	19.52	13.82	70.8	5.02	25.7	0.47	2.4	0.1	0.5	0.04	0.2	6.04	11	32.8	54.3	18.2	33.4	16.7	278
		MEAN	16.8983	11.6433	68.55	4.55833	27.2667	0.346667	2.05	0.17	1.03333	0.0366667	0.216667	5.67	10.35	31.7	55.9833	18.2833	32.65	16.1	310.333
		SEM	0.782319	0.893527	3.33624	0.394558	2.94377	0.0578888	0.329393	0.0477493	0.313759	0.00494413	0.0166667	0.171503	0.283725	0.675278	0.700198	0.144722	0.345205	0.152753	12.8106
		Sham #1	16.11	11.57	71.8	4.19	26	0.1	0.6	0.11	0.7	0.03	0.2	4.95	9.6	29.6	59.7	19.3	32.4	14.9	268
		Sham #2	12.46	8.5	68.2	3.58	28.7	0.15	1.2	0.14	1.1	0.01	0.1	6.05	11.4	33.8	55.9	18.9	33.8	15.7	237
		Sham #3	9.56	6.69	70	2.61	27.3	0.17	1.8	0.07	0.7	0.02	0.2	5.81	10.7	31.8	54.8	18.5	33.7	15.7	234
		Sham #4	13.92	9.77	70.2	3.79	27.2	0.13	0.9	0.11	0.8	0.01	0.1	5.3	10.1	29.6	55.9	19	34	15.9	337
		Sham #5	19.01	14.88	78.3	3.67	19.3	0.19	1	0.08	0.4	0.02	0.1	5.37	10	29.5	55	18.7	34	16.4	368
		MEAN	14.212	10.282	71.7	3.568	25.7	0.148	1.1	0.102	0.74	0.018	0.14	5.496	10.36	30.86	56.26	18.88	33.58	15.72	288.8
		SEM	1.60342	1.39894	1.74585	0.261197	1.6562	0.0156205	0.2	0.0124097	0.11225	0.00374166	0.0244949	0.194669	0.314006	0.852995	0.889157	0.135647	0.300666	0.241661	27.1245
	6	SpNS #1	15.67	9.51	60.7	5.42	34.6	0.33	2.1	0.22	1.4	0.06	0.4	6.44	12.1	38.3	59.6	18.8	31.5	15.8	302
		SpNS #2	13.69	8.94	65.3	4.04	29.5	0.19	1.4	0.4	2.9	0.03	0.2	5.44	9.9	30.7	56.5	18.1	32.1	16.5	258
		SpNS #3	15.03	6.48	43.1	7.71	51.3	0.36	2.4	0.35	2.3	0.03	0.2	5.66	10.1	32.8	58	17.9	30.9	16.2	189
		SpNS #4	13.75	8.03	58.4	4.76	34.6	0.21	1.5	0.47	3.4	0.01	0.1	6.25	11.4	34.4	55	18.2	33.1	16.2	278
		SpNS #5	15.23	11.39	74.8	3.44	22.6	0.2	1.3	0.03	0.2	0.02	0.1	5.51	10.2	30	54.5	18.6	34	16.4	287
		SpNS #6	17.71	11.07	62.5	6.02	34	0.28	1.6	0.16	0.9	0.04	0.2	6.22	11.3	33.7	54.2	18.1	33.5	16.7	281
		MEAN	15.18	9.23667	60.8	5.23167	34.4333	0.261667	1.71667	0.271667	1.85	0.0316667	0.2	5.92	10.8333	33.3167	56.3	18.2833	32.5167	16.3	265.833
		SEM	0.603628	0.757538	4.23556	0.623209	3.86908	0.0295992	0.177795	0.067202	0.501165	0.00703167	0.0447214	0.176579	0.363012	1.21475	0.878635	0.14004	0.494245	0.126491	16.4305
		Sham #1	15.86	9.71	61.2	5.68	35.8	0.19	1.2	0.14	0.9	0.03	0.2	5.87	11.2	35.2	60	19	31.7	15.1	260
		Sham #2	10.93	6.97	63.8	3.6	32.9	0.13	1.2	0.11	1	0.02	0.2	5.55	10.4	30.4	54.9	18.8	34.2	15.7	238
		Sham #3	10.93	7.36	67.3	3.3	30.2	0.08	0.7	0.05	0.5	0.02	0.2	5.65	10.7	30.8	54.5	18.9	34.7	15.7	224
		Sham #4	12.2	7.42	60.8	4.32	35.4	0.16	1.3	0.16	1.3	0.02	0.2	5.79	11.1	32.5	56.1	19.2	34.3	15.9	308
		Sham #5	16.74	11.33	67.7	4.96	29.6	0.17	1	0.13	0.8	0.02	0.1	5.63	10.7	31	55.1	18.9	34.3	16.5	338
		MEAN	13.332	8.558	64.16	4.372	32.78	0.146	1.08	0.118	0.9	0.022	0.18	5.698	10.82	31.98	56.12	18.96	33.84	15.78	273.6
		SEM	1.24149	0.844484	1.45897	0.436147	1.28	0.0191311	0.106771	0.0188149	0.130384	0.002	0.02	0.0578273	0.146287	0.88	1.00519	0.0678233	0.541849	0.224499	21.4979
	8	SpNS #1	15.74	8.83	56.1	5.97	37.9	0.19	1.2	0.65	4.1	0.05	0.3	5.79	10.8	34.2	59.1	18.7	31.6	15.9	300
		SpNS #2	13.5	7.56	56	5.17	38.3	0.19	1.4	0.47	3.5	0.01	0.1	5.71	10.4	32.6	57	18.2	31.9	16.5	246
		SpNS #3	16.01	7.19	44.9	7.57	47.3	0.51	3.2	0.54	3.4	0.05	0.3	6.09	11.1	35.3	58	18.2	31.3	16.1	205
		SpNS #4	13.97	7.18	51.4	5.66	40.5	0.28	2	0.63	4.5	0.03	0.2	6.17	11.4	34.2	55.4	18.5	33.4	16.3	289
		SpNS #5	14.38	9.45	65.7	4.56	31.7	0.14	1	0.13	0.9	0.01	0.1	5.62	10.5	31.1	55.3	18.6	33.7	16.4	321
		SpNS #6	15.69	8.38	53.4	6.64	42.3	0.31	2	0.2	1.3	0.03	0.2	5.42	9.8	29.7	54.9	18	32.8	16.4	280
		MEAN	14.8817	8.09833	54.5833	5.92833	39.6667	0.27	1.8	0.436667	2.95	0.03	0.2	5.8	10.6667	32.85	56.6167	18.3667	32.45	16.2667	273.5
		SEM	0.434169	0.382966	2.788	0.436756	2.11623	0.0544671	0.326599	0.0903204	0.609781	0.00730297	0.0365148	0.116333	0.230458	0.86977	0.69254	0.111555	0.405586	0.0918937	17.0191
		Sham #1	16.35	8.44	51.6	7.24	44.3	0.16	1	0.38	2.3	0.03	0.2	5.07	9.5	30.1	59.3	18.8	31.7	15.1	269
		Sham #2	10.51	5.88	55.9	4.18	39.8	0.12	1.1	0.22	2.1	0.01	0.1	5.45	10.3	30.5	56	19	33.9	16	249
		Sham #3	10.15	5.8	57.1	4.08	40.2	0.09	0.9	0.1	1	0.02	0.2	5.85	11	32.3	55.2	18.7	33.9	16	225
		Sham #4	12.74	6.61	51.9	5.52	43.3	0.25	2	0.25	2	0.03	0.2	5.45	10.2	30.9	56.7	18.7	33	16.1	335
		Sham #5	17.65	10.13	57.4	6.81	38.6	0.25	1.4	0.28	1.6	0.04	0.2	5.54	10.1	31	56	18.3	32.6	16.7	341
		MEAN	13.48	7.372	54.78	5.566	41.24	0.174	1.28	0.246	1.8	0.026	0.18	5.472	10.22	30.96	56.64	18.7	33.02	15.98	283.8
		SEM	1.51795	0.837409	1.26309	0.651196	1.08931	0.0329545	0.198494	0.0453431	0.230217	0.00509902	0.02	0.124515	0.239583	0.370945	0.706116	0.114018	0.416413	0.255734	23.2172
	24	SpNS #1	12.31	5.7	46.3	5.49	44.6	0.2	1.6	0.79	6.4	0.1	0.8	8.24	15.3	49.8	60.4	18.6	30.7	15.7	236
		SpNS #2	12.04	4.84	40.2	6.15	51.1	0.37	3.1	0.48	4	0.05	0.4	6.05	11	34.1	56.4	18.2	32.3	16.3	344
		SpNS #3	12.73	3.28	25.8	7.89	62	0.67	5.3	0.65	5.1	0.06	0.5	6.21	11.3	35.8	57.6	18.1	31.5	16	287
		SpNS #4	10.06	4.08	40.6	5.03	50	0.33	3.3	0.42	4.2	0.04	0.4	7.54	13.9	41.8	55.4	18.4	33.3	16.4	300
		SpNS #5	12.85	4.24	33	7.49	58.3	0.49	3.8	0.54	4.2	0.04	0.3	7.22	13.3	40	55.3	18.5	33.4	16.4	330
		SpNS #6	13.65	4.16	30.5	8.45	61.9	0.59	4.3	0.35	2.6	0.04	0.3	6	10.9	33	55	18.1	32.9	16.8	293
		MEAN	12.2733	4.38333	36.0667	6.75	54.65	0.441667	3.56667	0.538333	4.41667	0.055	0.45	6.87667	12.6167	39.0833	56.6833	18.3167	32.35	16.2667	298.333
		SEM	0.496351	0.332763	3.09921	0.566957	2.91625	0.0712936	0.508374	0.0654939	0.515375	0.00957427	0.0763763	0.379163	0.74405	2.55401	0.839213	0.0872417	0.437988	0.1542	15.42
		Sham #1	16.36	5.35	32.7	9.19	56.2	0.62	3.8	1.06	6.5	0.05	0.3	5.4	10.2	32.5	60.1	18.8	31.3	15.2	303
		Sham #2	8.62	2.03	23.6	5.61	65.1	0.17	2	0.62	7.2	0.03	0.3	6.73	13.1	37.9	56.3	19.4	34.4	16	230
		Sham #3	11.45	3	26.2	7.21	63	0.23	2	0.77	6.7	0.06	0.5	7.51	13.9	41.6	55.5	18.5	33.4	16	243
		Sham #4	9.68	2.79	28.8	6.13	63.3	0.35	3.6	0.27	2.8	0.03	0.3	6.59	12.3	37.6	57.1	18.7	32.7	16	336
		Sham #5	10.95	3.49	31.9	6.6	60.3	0.47	4.3	0.31	2.8	0.04	0.4	6.54	12	36.8	56.2	18.4	32.7	16.7	330
		MEAN	11.412	3.332	28.64	6.948	61.58	0.368	3.14	0.606	5.2	0.042	0.36	6.554	12.3	37.28	57.04	18.76	32.9	15.98	288.4
		SEM	1.33215	0.556618	1.71015	0.619503	1.54835	0.081388	0.479166	0.147262	0.986408	0.00583095	0.04	0.3375	0.620484	1.45307	0.805978	0.174929	0.506952	0.237487	22.0014

## Sheet: Biochemistry
	Time (h)	Individual Animal ID	Total protein (g/l)	Albumin (g/l)	Globulin (g/l)	Sodium (mmol/l)	Potassium (mmol/l)	Chloride (mmol/l)	Calcium (mmol/l)	Inorganic Phosphorus (mmol/l)	Urea (mmol/l)	Creatinine (umol/l)	Cholesterol (mmol/l)	Total Bilirubin (umol/l)	Amylase (U/l)	Lipase (U/l)	ALT (U/l)	CK (U/l)	ALP (U/l)	Lipase DGR (U/l)	SDH (U/l)	GGT (U/l)	Triglycerides (mmol/l)
	0	SpNS #1	75.7	36.3	39.4	143.7	4.08	100.7	2.48	1.93	5	90	1.91	1.8	1869.1	20	73.6	1495	75	17.3	13.9	26.7	0.21
		SpNS #2	70.5	35.9	34.6	141.9	4.14	98.9	2.59	2.05	3.8	113	1.99	1.6	780.7	29	71.8	2326	89	19.6	10	29.5	0.21
		SpNS #3	71	34	37	144	4.28	99.4	2.62	2.08	4.3	104	1.83	1.6	487.4	17	60.3	775	77	17.7	12.1	44.3	0.15
		SpNS #4	73.7	40	33.7	144	4.11	98.8	2.76	2.37	4.3	121	2.76	2	4008.2	13	70.3	1073	78	10.5	8.4	40.7	0.44
		SpNS #5	70.4	38.6	31.8	144.8	4.17	101.4	2.64	2.31	3.8	96	2.66	2	936.5	61	55.3	1109	86	12.1	10.9	56.6	0.25
		SpNS #6	64.7	37.8	26.9	145.9	4.44	100.9	2.69	2.37	4.7	118	2.66	1.7	2423.9	25	68.7	1213	96	10.7	13.3	40.7	0.39
		MEAN	71	37.1	33.9	144.05	4.20333	100.017	2.63	2.185	4.31667	107	2.30167	1.78333	1750.97	27.5	66.6667	1331.83	83.5	14.65	11.4333	39.75	0.275
		SEM	1.52403	0.872544	1.76824	0.539599	0.0550555	0.457104	0.0386437	0.0771038	0.195647	5.0728	0.177001	0.0749074	540.471	7.08872	2.95236	220.29	3.3541	1.63457	0.847611	4.40377	0.0466011
		Sham #1	70.6	32.6	38	144	3.69	97.9	2.4	2.1	3.2	97	2.07	1.8	1015.9	23	76.8	1133	90	24	11.7	19.2	0.23
		Sham #2	65.9	38.4	27.5	143.1	4.1	98.7	2.57	2.45	3.8	141	2.73	1.6	886.8	14	57.7	2776	74	10.1	9.9	36.8	0.48
		Sham #3	63.2	40.1	23.1	145.1	4.17	100.4	2.69	2.34	4.4	124	2.5	2	745.2	22	57.1	1108	112	10.1	11.3	30.1	0.28
		Sham #4	67.4	37.6	29.8	144.3	4.17	101.1	2.61	2.21	4.3	120	2.73	1.4	827.1	47	75	796	81	12.8	14.1	74.2	0.16
		Sham #5	72.2	39	33.2	145.9	4.21	100.7	2.75	2.18	4.2	119	2.77	1.9	3702.9	20	58.6	601	90	11.3	13.7	64.3	0.36
		MEAN	67.86	37.54	30.32	144.48	4.068	99.76	2.604	2.256	3.98	120.2	2.56	1.74	1435.58	25.2	65.04	1282.8	89.4	13.66	12.14	44.92	0.302
		SEM	1.61419	1.30062	2.52614	0.477912	0.0961457	0.619355	0.0597997	0.0620161	0.22	7.02424	0.131453	0.107703	568.547	5.66922	4.44911	386.294	6.4	2.63222	0.780769	10.4403	0.0551725
	0.5	SpNS #1	74.4	35.6	38.8	143.2	4.14	100.8	2.48	1.8	5.3	88	1.83	1.9	1888.1	10	73.6	1537	74	16.3	12.6	25.8	0.39
		SpNS #2	70.1	36.3	33.8	141.7	4.16	97.8	2.6	1.99	3.9	113	1.97	1.9	783.3	6	72.5	2517	91	17.3	8.2	30.5	0.35
		SpNS #3	70.8	33.7	37.1	143.6	4.16	99.7	2.61	1.98	4.6	109	1.77	1.8	478.7	5	59.6	808	76	18.2	10.7	44.2	0.22
		SpNS #4	69.4	38	31.4	142.6	4.16	100.2	2.68	2.12	4.4	116	2.59	1.9	3826.3	11	65.7	1146	75	12.8	7.5	37	0.51
		SpNS #5	66.1	36	30.1	143.9	3.97	100.4	2.66	1.96	4.3	96	2.49	1.8	874	19	53.1	1110	77	12.5	9.5	48	0.31
		SpNS #6	63.2	37.2	26	143.1	4.21	99.7	2.63	2.21	5	119	2.59	1.7	2387.9	5	66.4	1289	92	11	12.4	33.2	0.52
		MEAN	69	36.1333	32.8667	143.017	4.13333	99.7667	2.61	2.01	4.58333	106.833	2.20667	1.83333	1706.38	9.33333	65.15	1401.17	80.8333	14.6833	10.15	36.45	0.383333
		SEM	1.58976	0.602034	1.92313	0.319809	0.0340261	0.42947	0.0287518	0.057735	0.205616	4.98943	0.15945	0.0333333	517.806	2.20101	3.1796	243.437	3.40016	1.20704	0.868236	3.43101	0.0475862
		Sham #1	69.9	32.5	37.4	143.3	3.59	98.3	2.43	2.01	3.4	99	2.09	1.9	974.4	12	74.6	1154	94	24.5	11.4	17.8	0.51
		Sham #2	64.6	37.7	26.9	141.8	4.1	98.2	2.6	2.18	4.1	137	2.65	1.7	881.4	11	55.7	2874	71	12.1	7.6	33.3	0.53
		Sham #3	60.6	38.5	22.1	146.1	4.14	101.8	2.67	2.14	4.4	126	2.41	1.6	713.7	9	54.9	1124	111	9.7	10	27.2	0.35
		Sham #4	63	35.8	27.2	144.2	4.21	100.8	2.64	1.99	4.8	123	2.53	1.4	771.5	7	69.1	809	79	11.6	13.9	59.4	0.54
		Sham #5	68.4	37.5	30.9	144.2	4.21	100.2	2.68	1.92	4.7	121	2.61	1.6	3408.9	7	56.8	590	93	12	13.4	60.8	0.6
		MEAN	65.3	36.4	28.9	143.92	4.05	99.86	2.604	2.048	4.28	121.2	2.458	1.64	1349.98	9.2	62.22	1310.2	89.6	13.98	11.26	39.7	0.506
		SEM	1.71231	1.06958	2.54342	0.699571	0.116919	0.705408	0.0456727	0.048518	0.251794	6.2	0.100717	0.0812404	516.685	1.0198	4.03775	404.625	6.88186	2.6656	1.15222	8.68942	0.0417852
	1	SpNS #1	74.5	35.6	38.9	142.3	3.82	100.3	2.46	1.77	5.5	85	1.86	1.9	1900	10	74.2	1546	74	16.6	11.7	26.5	0.34
		SpNS #2	73.1	37.6	35.5	140.8	4.2	96.4	2.58	1.95	3.8	113	2.02	1.7	809	6	74.7	2690	94	26.2	9.6	30	0.38
		SpNS #3	73.7	35.6	38.1	143.4	4.29	97.8	2.63	1.98	4.7	106	1.87	1.5	499.5	3	62	840	81	20.1	13.3	45.2	0.3
		SpNS #4	70.3	38.4	31.9	142	4.34	100.2	2.67	2.08	4.5	112	2.66	1.7	3854.9	8	67.4	1198	75	10.4	6.6	37.1	0.54
		SpNS #5	66.7	36.5	30.2	142.9	3.94	99.8	2.61	1.92	4.6	94	2.51	1.7	870.2	13	52.8	1137	78	11.1	7.5	49.9	0.35
		SpNS #6	63.6	37.4	26.2	145.1	4.21	100.9	2.63	2.13	5.1	120	2.58	1.5	2399.5	7	67	1319	92	10.7	10.6	40.3	0.6
		MEAN	70.3167	36.85	33.4667	142.75	4.13333	99.2333	2.59667	1.97167	4.7	105	2.25	1.66667	1722.18	7.83333	66.35	1455	82.3333	15.85	9.88333	38.1667	0.418333
		SEM	1.77847	0.466011	2.00876	0.592593	0.0842879	0.713053	0.0298515	0.0518599	0.23523	5.35413	0.152096	0.0614636	519.41	1.4004	3.34363	264.411	3.52767	2.6111	1.03325	3.6315	0.0496935
		Sham #1	72.2	33.1	39.1	144	3.92	98.2	2.44	2.02	3.5	99	2.14	1.7	984.6	10	77.6	1189	89	24.6	15.4	17.8	0.27
		Sham #2	65.5	38.4	27.1	140.9	4	98.4	2.56	2.23	4.2	130	2.68	1.6	897.7	6	57.4	3111	69	10.4	7	33.3	0.49
		Sham #3	61.4	38.8	22.6	145.1	4.09	101	2.53	2.1	4.5	120	2.36	1.9	705.9	8	54.7	1176	108	9.7	9.2	26.1	0.4
		Sham #4	65.2	37	28.2	144.6	3.91	101.1	2.54	1.99	5	116	2.63	1.4	803.1	8	72.5	851	80	12.7	10.4	58.4	0.54
		Sham #5	68.5	37.3	31.2	145.8	3.95	101.3	2.67	1.92	4.8	117	2.61	1.7	3474.4	5	55.9	612	87	11.4	12.5	61.6	0.44
		MEAN	66.56	36.92	29.64	144.08	3.974	100	2.548	2.052	4.4	116.4	2.484	1.66	1373.14	7.4	63.62	1387.8	86.6	13.76	10.9	39.44	0.428
		SEM	1.80516	1.01163	2.73872	0.848175	0.0329545	0.696419	0.0367967	0.0530471	0.262679	5.006	0.102303	0.0812404	527.373	0.87178	4.75472	444.062	6.39218	2.75656	1.43457	8.75926	0.0459783
	1.5	SpNS #1	71.1	34	37.1	142.2	3.69	100.8	2.43	1.79	5.4	85	1.75	2.1	1788.1	9	70.2	1497	73	15.9	12.5	31.1	0.38
		SpNS #2	65.3	33.5	31.8	141.2	3.9	98.1	2.44	1.85	3.9	113	1.8	1.5	719.3	3	67.1	2397	83	18.9	9.2	25.9	0.36
		SpNS #3	67.6	33	34.6	144.5	4.19	100.1	2.56	1.99	4.7	107	1.69	1.5	452.9	3	57.4	775	76	19.5	9	42.3	0.29
		SpNS #4	66.6	36.3	30.3	141.3	4.34	100.6	2.62	2.09	4.4	114	2.49	1.5	3634.5	6	63.3	1131	70	9.9	6.7	34.7	0.54
		SpNS #5	61.9	34.3	27.6	142.8	4.32	100.6	2.56	1.94	4.6	93	2.31	1.7	807	9	49.7	1038	73	11.6	8.7	49.6	0.57
		SpNS #6	60.8	36.2	24.6	145.1	4.19	102.9	2.6	2.09	5.1	115	2.48	1.7	2278.7	10	64.1	1266	90	10.2	10.3	39.3	0.63
		MEAN	65.55	34.55	31	142.85	4.105	100.517	2.535	1.95833	4.68333	104.5	2.08667	1.66667	1613.42	6.66667	61.9667	1350.67	77.5	14.3333	9.4	37.15	0.461667
		SEM	1.54978	0.567304	1.86029	0.666708	0.104905	0.626853	0.0330404	0.0503598	0.215123	5.13647	0.154934	0.0954521	495.124	1.28236	3.00995	230.998	3.08491	1.77213	0.783156	3.44149	0.0555828
		Sham #1	65.2	30.9	34.3	143.9	3.96	99.9	2.41	1.96	3.6	99	1.93	1.8	908	11	70.6	1084	89	27.5	12.5	16.8	0.55
		Sham #2	60.5	35.4	25.1	142.1	4.07	98.7	2.44	2.21	4.5	135	2.44	1.6	802.2	4	52.7	2800	62	9.7	7.8	32.8	0.62
		Sham #3	56	35.5	20.5	145	4.13	102.1	2.48	2.11	4.6	119	2.17	1.5	636.1	7	50.8	1058	102	9.5	11.8	26.1	0.65
		Sham #4	62.3	35.2	27.1	144.4	3.9	102.3	2.56	2	5	120	2.47	1.3	753.6	6	68.6	807	76	12.2	13.2	51.6	0.53
		Sham #5	67	36.8	30.2	145.7	3.92	101.4	2.63	1.91	5	118	2.57	1.6	3368.4	5	55.8	580	84	11	14.3	61.8	0.54
		MEAN	62.2	34.76	27.44	144.22	3.996	100.88	2.504	2.038	4.54	118.2	2.316	1.56	1293.66	6.6	59.7	1265.8	82.6	13.98	11.92	37.82	0.578
		SEM	1.91546	1.00529	2.32843	0.609426	0.0445646	0.688767	0.0403237	0.0541664	0.256125	5.72189	0.11703	0.0812404	520.522	1.2083	4.13183	394.387	6.66033	3.41488	1.10968	8.27444	0.0239583
	2	SpNS #1	70.2	33.7	36.5	142.2	3.61	100.2	2.47	1.78	5.7	87	1.69	1.7	1748.6	7	68.5	1450	70	15.1	12.5	25.8	0.37
		SpNS #2	64	33.3	30.7	142.4	3.93	97.1	2.47	1.87	4.1	113	1.8	1.7	699.7	4	67	2260	86	14.5	12.8	25	0.5
		SpNS #3	65.8	31.5	34.3	144.7	3.85	99.6	2.54	1.94	4.8	104	1.62	1.5	434.6	2	55.3	749	71	13.2	13.7	41.4	0.28
		SpNS #4	63.6	34.4	29.2	141	4.17	100.1	2.56	1.99	4.6	114	2.39	1.4	3470.3	6	59.7	1063	68	10.2	9.3	36.5	0.54
		SpNS #5	62.6	34.6	28	143.7	4.06	100.4	2.51	1.95	4.7	95	2.34	1.5	803.7	11	51.1	1017	76	10.8	7.4	45.2	0.48
		SpNS #6	60.8	35.8	25	144.7	4.15	102.1	2.59	2.08	5.2	116	2.46	1.4	2281.9	8	63.3	1284	98	10.2	10	38.5	0.68
		MEAN	64.5	33.8833	30.6167	143.117	3.96167	99.9167	2.52333	1.935	4.85	104.833	2.05	1.53333	1573.13	6.33333	60.8167	1303.83	78.1667	12.3333	10.95	35.4	0.475
		SEM	1.32338	0.591843	1.71841	0.610692	0.0867339	0.662026	0.0199444	0.0418529	0.223234	4.79873	0.157565	0.0557773	475.519	1.28236	2.76603	214.797	4.76387	0.904679	0.993563	3.38221	0.0565538
		Sham #1	67.7	31.3	36.4	144.6	4.06	100	2.39	1.89	3.7	103	1.96	1.8	905.2	12	71.7	1101	90	25.5	11.1	15.6	0.55
		Sham #2	59.7	34.8	24.9	140.3	4.22	99	2.49	2.24	4.3	134	2.4	1.8	789.1	5	53.1	2830	66	10	14.4	35	0.78
		Sham #3	57.8	37.3	20.5	143.3	4.22	103.2	2.41	1.99	4.4	122	2.21	1.7	640.7	7	52.3	1048	103	9.9	11.5	24.7	0.48
		Sham #4	60.4	34.6	25.8	145	3.8	101.7	2.55	1.93	5.2	125	2.41	1.5	727.2	7	66.7	759	80	12.3	14.1	48.6	0.74
		Sham #5	65	35.7	29.3	145.5	4.37	101.5	2.67	1.9	4.9	123	2.47	1.6	3219.9	6	54.9	556	92	11.2	15.4	64.3	0.79
		MEAN	62.12	34.74	27.38	143.74	4.134	101.08	2.502	1.99	4.5	121.4	2.29	1.68	1256.42	7.4	59.74	1258.8	86.2	13.78	13.3	37.64	0.668
		SEM	1.82904	0.983158	2.65545	0.934131	0.0968297	0.726223	0.0508331	0.0648845	0.258844	5.06557	0.0933274	0.0583095	492.757	1.2083	3.96454	405.076	6.23217	2.96267	0.846759	8.63438	0.0639844
	3	SpNS #1	72.6	34.7	37.9	143.9	3.74	99.9	2.5	1.98	5.6	87	1.79	1.8	1789.4	6	70.9	1456	73	15.5	11.4	26	0.33
		SpNS #2	68.1	34.9	33.2	143.5	4.35	97.9	2.58	1.89	4.2	111	1.89	1.7	742	5	69.7	2350	90	13.2	8.8	28.9	0.4
		SpNS #3	69	33.5	35.5	144.6	4.26	99.6	2.59	2	4.9	106	1.73	1.7	455.9	2	58.8	776	77	28.8	9.6	43.4	0.31
		SpNS #4	65.7	36.4	29.3	140.7	4.31	98.8	2.68	2.06	4.5	114	2.48	2	3572.1	18	62.8	1098	75	9.8	6.7	40.1	0.53
		SpNS #5	65.5	36.6	28.9	143.3	4.17	99.8	2.54	1.98	4.6	97	2.43	1.9	819.9	18	53.9	1061	80	11	7.4	50.5	0.4
		SpNS #6	61.5	36.2	25.3	146.1	4.02	101.9	2.63	2.03	5.5	117	2.47	1.8	2301.2	15	63.6	1348	95	10.2	11	34.7	0.57
		MEAN	67.0667	35.3833	31.6833	143.683	4.14167	99.65	2.58667	1.99	4.88333	105.333	2.13167	1.81667	1613.42	10.6667	63.2833	1348.17	81.6667	14.75	9.15	37.2667	0.423333
		SEM	1.53551	0.497605	1.91214	0.725909	0.0935741	0.545741	0.0260342	0.0236643	0.230097	4.65236	0.148468	0.0477261	485.432	2.91738	2.63102	222.69	3.61171	2.94185	0.771902	3.76073	0.0430245
		Sham #1	70.4	32.2	38.2	144.1	3.69	99.5	2.4	1.95	3.7	103	2.05	1.8	946.3	10	75	1117	89	25.9	11.2	16.8	0.4
		Sham #2	60.7	35	25.7	141.3	4.01	99	2.52	2.26	4.2	136	2.47	2.1	780.7	12	55.5	2959	66	9.7	25.2	33.7	0.81
		Sham #3	57	37.1	19.9	144.6	4.31	102.1	2.41	2.1	4.4	124	2.17	1.8	621.5	11	52.2	997	97	11.7	12	23.7	0.53
		Sham #4	62.3	35.7	26.6	145.8	4.19	103	2.59	1.92	5.1	124	2.48	1.8	741	11	68.4	751	78	12.1	11.4	41.4	0.55
		Sham #5	67.8	37.2	30.6	145.2	4.18	100.4	2.69	1.89	5.1	128	2.57	1.9	3404.1	14	55.3	594	91	11	13.6	42.7	0.58
		MEAN	63.64	35.44	28.2	144.2	4.076	100.8	2.522	2.024	4.5	123	2.348	1.88	1298.72	11.6	61.28	1283.6	84.2	14.08	14.68	31.66	0.574
		SEM	2.42417	0.911373	3.0287	0.779102	0.107685	0.762234	0.0548999	0.0691809	0.270185	5.45894	0.100519	0.0583095	528.907	0.678233	4.41898	428.723	5.48999	2.98302	2.66353	5.0254	0.0665282
	4	SpNS #1	72.4	34.8	37.6	143.6	3.9	99.2	2.53	2.14	5.4	90	1.72	1.7	1796.8	6	71.3	1444	72	15.6	9.5	30	0.37
		SpNS #2	68.6	35	33.6	143.5	4.23	97	2.56	1.93	4.1	117	1.84	1.5	735.7	4	70.5	2413	86	13.2	7.9	28.2	0.36
		SpNS #3	67	32.4	34.6	143.5	4.31	100	2.54	1.99	4.8	107	1.6	1.6	435.3	3	57.1	737	72	13.2	8.9	41	0.27
		SpNS #4	66.6	37.1	29.5	143	4.33	100.6	2.67	2.23	4.4	114	2.5	2.1	3595	7	63	1100	71	9	7.1	33	0.47
		SpNS #5	63.3	35.4	27.9	143.6	4.09	100.3	2.48	2.05	4.4	101	2.29	2	769.7	14	50.7	988	74	9.8	10.2	43.5	0.37
		SpNS #6	61.8	36.4	25.4	145.9	4.17	102.5	2.65	2.11	5.4	119	2.49	1.9	2322.7	7	64	1396	90	10.4	11	29.3	0.52
		MEAN	66.6167	35.1833	31.4333	143.85	4.17167	99.9333	2.57167	2.075	4.75	108	2.07333	1.8	1609.2	6.83333	62.7667	1346.33	77.5	11.8667	9.1	34.1667	0.393333
		SEM	1.54627	0.661522	1.87415	0.420119	0.065341	0.737413	0.0300463	0.0441022	0.224722	4.51664	0.163904	0.0966092	494.418	1.57938	3.22446	238.757	3.38378	1.03494	0.59048	2.65715	0.0362093
		Sham #1	70.2	32.2	38	144	3.66	99.9	2.37	2.04	3.6	105	1.99	1.9	876.8	8	74.4	1068	87	27.6	10.2	15.8	0.39
		Sham #2	62.2	36.9	25.3	143.4	4.32	100.2	2.6	2.29	4.2	143	2.53	2.5	793.7	8	56.7	3331	68	9.7	21.6	31.2	0.5
		Sham #3	57.1	36.6	20.5	145.2	4	101.5	2.42	2.17	4.4	128	2.2	2.1	606	7	52	977	93	14	10	22	0.42
		Sham #4	60.5	34.5	26	145.8	4.04	103.2	2.58	2.01	5.2	126	2.38	1.4	726.6	6	66.6	770	76	11.5	12.6	36.9	0.5
		Sham #5	65.7	35.8	29.9	145.5	4.15	101.7	2.64	1.91	4.9	125	2.46	1.7	3293.5	6	55.1	656	82	10.8	15	36.8	0.38
		MEAN	63.14	35.2	27.94	144.78	4.034	101.3	2.522	2.084	4.46	125.4	2.312	1.92	1259.32	7	60.96	1360.4	81.2	14.72	13.88	28.54	0.438
		SEM	2.24424	0.857321	2.92517	0.460869	0.108701	0.590762	0.0533292	0.0661513	0.278568	6.05475	0.0975397	0.185472	510.472	0.447214	4.15459	498.022	4.32897	3.29657	2.1341	4.18493	0.0261534
	6	SpNS #1	76.6	38.6	38	142.9	6.95	99.1	2.43	2.61	5.1	91	2.14	4.5	1936	14	79.7	1909	89	20.7	17.2	58.6	0.31
		SpNS #2	64.8	35	29.8	140.6	6.82	98.5	2.45	2.42	3.9	112	1.98	1.9	722.8	2	72.3	2795	96	12.1	16	78	0.39
		SpNS #3	65.1	32.6	32.5	140.9	7.18	101.7	2.51	2.53	4.8	108	1.79	2.4	444	2	60.3	1182	85	11.9	18.4	88.7	0.24
		SpNS #4	67.9	37.5	30.4	141.8	4.05	99.8	2.64	2.2	4.1	114	2.52	1.9	3660.5	5	64.4	1335	72	9.5	4.1	37.3	0.51
		SpNS #5	63.1	35.3	27.8	142.5	4.02	100.7	2.56	2.28	4.1	101	2.23	1.6	788.2	18	49.6	1067	73	10.4	5.5	43.8	0.24
		SpNS #6	64.3	38.6	25.7	142.4	5.1	102.1	2.6	2.41	5.1	121	2.53	2.1	2399.7	2	66.5	1543	109	10.4	9.8	24.8	0.44
		MEAN	66.9667	36.2667	30.7	141.85	5.68667	100.317	2.53167	2.40833	4.51667	107.833	2.19833	2.4	1658.53	7.16667	65.4667	1638.5	87.3333	12.5	11.8333	55.2	0.355
		SEM	2.03235	0.972854	1.74011	0.378374	0.603079	0.585615	0.0340016	0.0620439	0.222736	4.31599	0.120039	0.43359	508.014	2.88001	4.20291	261.209	5.75423	1.68898	2.53859	10.0469	0.045074
		Sham #1	71.2	33.9	37.3	144.3	5.72	99.7	2.32	2.61	3.4	106	2.3	3	910	14	82	1656	115	59	12.3	15	0.41
		Sham #2	61.4	36.6	24.8	139.9	4.01	99.5	2.5	2.21	3.7	143	2.45	2.1	802.7	7	56.9	4397	66	10	8.9	32	0.49
		Sham #3	56.6	36.4	20.2	144.2	4.15	102.4	2.49	2.32	4.3	130	2.03	1.9	600.3	9	50.9	982	90	9.9	8.3	23	0.35
		Sham #4	62.7	36.8	25.9	141.7	4.83	101.4	2.53	2.28	4.9	122	2.42	1.8	761.4	7	70	1090	84	13.7	10.9	31.9	0.38
		Sham #5	68.5	37.9	30.6	142.7	4.58	100.3	2.62	2.23	4.5	127	2.52	1.9	3439.6	4	56.5	1005	88	11	13.2	35.9	0.4
		MEAN	64.08	36.32	27.76	142.56	4.658	100.66	2.492	2.33	4.16	125.6	2.344	2.14	1302.8	8.2	63.26	1826	88.6	20.72	10.72	27.56	0.406
		SEM	2.60065	0.658331	2.90217	0.823165	0.303437	0.546443	0.0487237	0.0725948	0.271293	6.005	0.0861742	0.220454	536.513	1.65529	5.63707	654.485	7.84602	9.59455	0.944669	3.78584	0.0233666
	8	SpNS #1	71.6	35.5	36.1	143.3	6.16	98.8	2.5	2.49	5.4	91	1.9	3	1862.7	12	74.1	1952	89	15	16	52.5	0.36
		SpNS #2	66.8	35.8	31	140	7.29	98.9	2.51	2.56	3.7	117	2.04	2.6	720.6	5	73.9	2749	98	14.6	19.8	57.9	0.4
		SpNS #3	70.9	34.9	36	140.2	7.47	101.8	2.56	2.61	4.4	114	1.87	2.3	503.6	3	63.7	1117	89	13.5	17.4	91.5	0.31
		SpNS #4	66.6	37.9	28.7	141	6.31	99.4	2.64	2.57	4.2	119	2.77	3.7	3665	9	68.1	1340	75	13	14.1	58.3	0.7
		SpNS #5	64.3	35.6	28.7	143.4	4.92	101.4	2.53	2.39	4.5	107	2.29	1.8	806.4	14	50.5	1175	79	10.8	13.7	74.6	0.66
		SpNS #6	60.1	35.7	24.4	142.5	5.68	101.1	2.56	2.44	5.1	123	2.38	1.9	2203.7	3	61	1562	104	9.9	11.1	68.6	0.57
		MEAN	66.7167	35.9	30.8167	141.733	6.305	100.233	2.55	2.51	4.55	111.833	2.20833	2.55	1627	7.66667	65.2167	1649.17	89	12.8	15.35	67.2333	0.5
		SEM	1.74154	0.420317	1.87037	0.624856	0.394011	0.550555	0.0206559	0.0345447	0.25133	4.70756	0.140176	0.292973	493.239	1.92642	3.64823	252.492	4.47958	0.837058	1.24867	5.8566	0.0673795
		Sham #1	67.6	31.4	36.2	144.5	4.65	98.4	2.4	2.46	3.7	101	1.95	1.9	846.1	10	70.9	1197	97	15.5	14.4	64.5	0.55
		Sham #2	60.3	35.5	24.8	140.2	4.89	98.7	2.45	2.35	4	148	2.4	2.5	783.3	10	54.4	4916	73	14.8	12.9	53.4	0.75
		Sham #3	57.6	37	20.6	144.4	5.11	102.9	2.49	2.42	4.7	127	2.07	2	624	9	51.6	1223	101	10.5	16.7	46.1	0.7
		Sham #4	62.4	36	26.4	142	5.93	101.3	2.59	2.47	4.9	123	2.43	1.7	751.8	4	69.2	1517	87	11.4	11.1	59.4	0.5
		Sham #5	66.3	36.6	29.7	142.2	5.93	99.2	2.69	2.34	4.6	128	2.42	2.1	3337.4	4	53.5	1130	92	10.4	10.9	78.9	0.57
		MEAN	62.84	35.3	27.54	142.66	5.302	100.1	2.524	2.408	4.38	125.4	2.254	2.04	1268.52	7.4	59.92	1996.6	90	12.52	13.2	60.46	0.614
		SEM	1.85381	1.00797	2.61373	0.809691	0.266503	0.864292	0.051923	0.0270924	0.226716	7.48732	0.101518	0.132665	518.486	1.4	4.16886	732.862	4.85798	1.09334	1.08351	5.53865	0.047392
	24	SpNS #1	72.6	35.5	37.1	143.9	5.05	101.4	2.46	2.33	4.4	88	1.95	3.3	1892.9	23	75.1	1724	86	17.8	16.7	28.8	0.28
		SpNS #2	68.2	34.7	33.5	143.5	4.17	98.2	2.59	2.05	4.1	112	1.96	1.7	712	6	71.5	1609	83	14.6	10.4	34.8	0.26
		SpNS #3	70.1	33.7	36.4	144.1	4.19	98.6	2.65	2.07	4.9	109	1.7	1.6	467.2	3	59.8	734	76	13.5	14.2	46.4	0.2
		SpNS #4	77.6	42	35.6	144.9	4.11	100.1	2.72	2.56	3.9	125	2.89	1.9	4156.7	27	70.1	1099	75	10.8	7.8	52.5	0.25
		SpNS #5	71.8	39.5	32.3	145.3	4.11	101.7	2.62	2.26	3.8	104	2.57	2.1	1172.4	51	56.4	1197	84	24.3	11.8	58.8	0.44
		SpNS #6	64.9	37.9	27	144.3	4.13	101.6	2.66	2.41	4.3	109	2.5	1.7	2406.7	37	65.5	1263	96	11.9	9	30.1	0.33
		MEAN	70.8667	37.2167	33.65	144.333	4.29333	100.267	2.61667	2.28	4.23333	107.833	2.26167	2.05	1801.32	24.5	66.4	1271	83.3333	15.4833	11.65	41.9	0.293333
		SEM	1.75607	1.29368	1.52025	0.270391	0.151914	0.63753	0.0360247	0.0806639	0.162617	4.90861	0.187108	0.260448	556.319	7.46436	2.94256	146.395	3.11627	2.02145	1.35935	5.09732	0.0340261
		Sham #1	67.1	32	35.1	141.6	4.53	96.8	2.4	2.23	3.1	96	2.22	3.6	762.6	18	78.9	1176	100	17.1	14.8	32.4	0.22
		Sham #2	67.4	38.6	28.8	140.2	4.02	98.5	2.59	2.39	3.7	136	2.6	2.1	894.5	33	59.5	4476	74	10.7	8.3	53.9	0.47
		Sham #3	66.6	41.4	25.2	145.3	4.14	101.8	2.67	2.35	4	127	2.43	2	767.1	31	60.2	1685	108	12.9	9.2	43.4	0.54
		Sham #4	67.5	38	29.5	145.3	4.3	103.1	2.66	2.02	3.8	116	2.56	1.5	789.2	30	74	2502	83	13.3	9.9	35.4	0.31
		Sham #5	72	39.1	32.9	143.7	4.26	100.5	2.74	2.13	3.5	118	2.7	1.9	3642.7	42	58.5	1380	89	13.8	9.7	38.9	0.46
		MEAN	68.12	37.82	30.3	143.22	4.25	100.14	2.612	2.224	3.62	118.6	2.502	2.22	1371.22	30.8	66.22	2243.8	90.8	13.56	10.38	40.8	0.4
		SEM	0.982548	1.56474	1.71318	1.01558	0.08544	1.12898	0.0580861	0.0685274	0.152971	6.67533	0.0827285	0.359722	568.375	3.83927	4.25622	601.996	6.02827	1.03131	1.13903	3.753	0.0585662
